# Supplementary material for: Isolation, Structure Elucidation, and First Total Synthesis of Quinomycins K and L, Two New Octadepsipeptides from the Maowei Sea Mangrove-Derived Streptomyces sp. B475
Source: Mar Drugs. 2023 Feb 23;21(3):143. doi: 10.3390/md21030143 (PMC10055584; doi:10.3390/md21030143)
Supplement: Supplementary file 1 [file marinedrugs-21-00143-s001.zip]

Archive with 1 entries (1 files):
- marinedrugs-2238671-supplementary.pdf
